# Supplementary material for: Multifocal Equine Influenza Outbreak with Vaccination Breakdown in Thoroughbred Racehorses
Source: Pathogens. 2018 Apr 17;7(2):43. doi: 10.3390/pathogens7020043 (PMC6027538; doi:10.3390/pathogens7020043)
Supplement: Supplementary file 1 [file pathogens-07-00043-s001.zip]

Archive with 3 entries (3 files):
- SupplementaryData/Supplementary Figure S1.docx
- SupplementaryData/Supplementary Figure S2.docx
- SupplementaryData/Supplementary Table S1.docx
